# Supplementary material for: Evaluating the impact of integrated development: are we asking the right questions? A systematic review
Source: Gates Open Res. 2018 May 29;1:6. Originally published 2017 Nov 6. [Version 2] doi: 10.12688/gatesopenres.12755.2 (PMC6034098; doi:10.12688/gatesopenres.12755.2)
Supplement: Supplementary file 1 [file gatesopenres-1-13898-s0000.tgz]

Archive with 1 entries (1 files):
- 50efa931-160e-481f-80f7-693551aa67b4.pdf
