# Supplementary material for: Evaluating the impact of integrated development: are we asking the right questions? A systematic review
Source: Gates Open Res. 2018 May 29;1:6. Originally published 2017 Nov 6. [Version 2] doi: 10.12688/gatesopenres.12755.2 (PMC6034098; doi:10.12688/gatesopenres.12755.2)
Supplement: Supplementary file 2 [file gatesopenres-1-13898-s0001.tgz]

Archive with 1 entries (1 files):
- 8fa438f3-9a5b-4206-a728-0a3056e1b4d5.pdf
